# Supplementary material for: Serologic and molecular evidence for circulation of Crimean-Congo hemorrhagic fever virus in ticks and cattle in Zambia
Source: PLoS Negl Trop Dis. 2021 Jun 1;15(6):e0009452. doi: 10.1371/journal.pntd.0009452 (PMC8195391; doi:10.1371/journal.pntd.0009452)
Supplement: S1 Table — (XLSX) [file pntd.0009452.s002.xlsx]

## Sheet: S1_Table
S1 Table. Sequences showing 100% homology with nucleotide sequences of partial N gene of CCHFV in Zambia in BLAST search
Accession No.	Strain	Country	Query cover	E value	Per. ident
KJ682822	SPU 48/90	South Africa	1	1e-106	100
GQ862371	Sudan Al-Fulah 3-2008	Sudan	1	1e-106	100
GQ862372	Sudan Al-Fulah 4-2008	Sudan	1	1e-106	100
AY905628	spu187/86	South Africa	1	1e-106	100
AY905630	spu381/86	Namibia	1	1e-106	100
