# Supplementary material for: Serologic and molecular evidence for circulation of Crimean-Congo hemorrhagic fever virus in ticks and cattle in Zambia
Source: PLoS Negl Trop Dis. 2021 Jun 1;15(6):e0009452. doi: 10.1371/journal.pntd.0009452 (PMC8195391; doi:10.1371/journal.pntd.0009452)
Supplement: S2 Table — (XLSX) [file pntd.0009452.s003.xlsx]

## Sheet: Sheet1
S2 Table. Primer sets used for CCHFV L genome segment detection.
Set	Primer	Direction	Sequence (5'-3')a	Positionb
1	CCHFV L 170F	Forward	ATTGTDCGDCARCCYGGTGA	148-167
	CCHFV L 972R	Reverse	GCTTDATYTGYTTRTCYCKTG	949-929
2	CCHFV L 170F	Forward	ATTGTDCGDCARCCYGGTGA	148-167
	CCHFV L 2062R	Reverse	CTHGGTTTDATRTCYTCHGG	2039-2020
3	CCHFV L 952F	Forward	CAMGRGAYAARCARATHAAGC	929-949
	CCHFV L 5470R	Reverse	GGRGGAWAYTTRCTCATDCC	5447-5428
4	CCHFV L 7452F	Forward	ATAAGYAARGGRCTNATGGC	7429-7448
	CCHFV L 9658R	Reverse	GTNACRGTTGGYTTTGCYTG	9616-9635
5	CCHFV L 7452F	Forward	ATAAGYAARGGRCTNATGGC	7429-7448
	CCHFV L 10630R	Reverse	CTRTCNGTRGARCAGTCNAC	10607-10588
a D (A, G, or T); R (A or G); Y (C or T); K (G or T); H (A, C, or T); M (A or C); W (A or T); N (A, C, G, or T)
b Primer annealing positions are shown based on the L segment sequence of the reference strain IbAr10200 (Accession ID: AY422209)
