# Supplementary material for: Serologic and molecular evidence for circulation of Crimean-Congo hemorrhagic fever virus in ticks and cattle in Zambia
Source: PLoS Negl Trop Dis. 2021 Jun 1;15(6):e0009452. doi: 10.1371/journal.pntd.0009452 (PMC8195391; doi:10.1371/journal.pntd.0009452)
Supplement: S3 Table — (XLSX) [file pntd.0009452.s004.xlsx]

## Sheet: Sheet1
S3 Table. Accession numbers of nucleotide sequences of CCHFV S and M segments used for phylogenetic analyses
Strain	S segmenta	M segmenta
1-CR/HU-2015	KU161586	KU161584
128-TK-2012	KR814834	-
36-ST-2014	KR814838	KR814857
37-ST-2009	KR814835	-
7001	AF415236	AB069670
73-ST-2013	KR814836	-
7803	AF354296	AB069672
8402	AJ010649	AB069674
9553/2001	AF428144	AY675511
Afg09-2990	HM452305	HM452306
AP92	DQ211638	DQ211625
ArD15786	DQ211640	DQ211627
ArD39554	DQ211641	DQ211628
ArD8194	DQ211639	DQ211626
BA8402	-	AF350449
Baghdad-12	AJ538196	AJ538197
Beruwe 2008	HQ849545	-
Borno	KX238958	KX238957
BT958	EF123122	-
Bul/HU517	AY277676	-
C-68031	DQ211642	DQ211629
CLT/TI05146	DQ227496	-
CYL/TI05035	DQ217602	-
CYT/TI05099	DQ227495	-
Daral 2012	KF793333	-
Drosdov	DQ211643	DQ211630
Dubai 616	JN108025	-
Eskisehir23-2012	KR092376	-
Gaib	KX013446	KX013445
GRH	KU707900	-
Hodzha	KX013449	-
Hoti	DQ133507	-
HY 13	U88413	AY900145
IbAr10200	U88410	AF467768
Iran-53	-	DQ446216
Iran-56	DQ446214	-
Iran-KhRazavi72	KJ485700	-
Iran-Zahedan19	KJ676542	-
JD 206	U88414	-
K168_40	KX013458	KX013457
Kashmanov	DQ211644	DQ211631
Matin	AF527810	AF467769
NIV 1040532	JF922679	-
NIV 112143	-	JN572085
Oman	DQ211645	DQ211632
ROS/HUVLV-100	DQ206447	DQ206448
ROS/TI28044	AY277672	-
SCT ex Afghanistan	JX908640	KC344856
Semunya	DQ076413	DQ094832
SPU103/87	DQ211647	DQ211634
SPU128/81/7	DQ076415	DQ157174
SPU130/89	KJ682821	-
SPU187/90	KJ682823	KJ682814
SPU4/81	DQ076416	DQ157175
SPU415/85	U88415	DQ211635
SPU45/88	KJ682819	KJ682809
SPU48/90	KJ682822	KJ682813
SPU92/01	KC880335	-
SPU97/85	DQ211646	DQ211633
SR3	AJ538198	AJ538199
SRR	KU707901	-
STV/HU29223	AF481802	AY179963
Sudan AB1-2009	HQ378179	HQ378187
Sudan Al-Fulah 4-2008	GQ862372	-
TAJ/HU8966	AY049083	AY179962
TAJ/HU8975	AY297692	-
TAJ/HU8978	AY297691	-
TAJUK #7	JN086996	-
Turkey200310849	DQ211649	DQ211636
Turkey-Kelkit06	GQ337053	GQ337054
UCCR4448	KY484040	KY484042
UCCR4459	KY484031	KY484032
UG3010	DQ211650	DQ211637
Uzbek/TI10145	AF481799	-
YL16070	KY354080	KY354081
Zahedan 2007	-	KC867273
ZT15-90	LC534908	LC534909, LC534910
a -, Not included in analyses
